# Supplementary material for: Expression of Genes Involved in ABA and Auxin Metabolism and LEA Gene during Embryogenesis in Hemp
Source: Plants (Basel). 2022 Nov 7;11(21):2995. doi: 10.3390/plants11212995 (PMC9657790; doi:10.3390/plants11212995)
Supplement: Supplementary file 1 [file plants-11-02995-s001.zip]

Archive with 4 entries (3 files):
- plants-1997745-supplementary/
- plants-1997745-supplementary/Table S1.xlsx
- plants-1997745-supplementary/Table S2.xlsx
- plants-1997745-supplementary/Table S3.xlsx
