# Supplementary material for: Expression of Genes Involved in ABA and Auxin Metabolism and LEA Gene during Embryogenesis in Hemp
Source: Plants (Basel). 2022 Nov 7;11(21):2995. doi: 10.3390/plants11212995 (PMC9657790; doi:10.3390/plants11212995)
Supplement: Supplementary file 1 [file plants-11-02995-s001.zip › plants-1997745-supplementary/Table S2.xlsx]

## Sheet: List1
	Table S2: Evaluation of statistical significance of differences in gene expression during embryogenesis.
		USO 31	KC Dora	USO 31	KC Dora	USO 31	KC Dora
		WS e x M e		WS e x WS ec		M e x M ec
	IAA-1
	IAA-2
	X15-1
	X15-2
	PP2C-1
	CanLea34
		No significant difference in gene expression was proven (p > 0.05)
		A significant change in gene expression was proven (p ≤ 0.05)
		A significant change in gene expression was proven (p ≤ 0.01)
