# Supplementary material for: Expression of Genes Involved in ABA and Auxin Metabolism and LEA Gene during Embryogenesis in Hemp
Source: Plants (Basel). 2022 Nov 7;11(21):2995. doi: 10.3390/plants11212995 (PMC9657790; doi:10.3390/plants11212995)
Supplement: Supplementary file 1 [file plants-11-02995-s001.zip › plants-1997745-supplementary/Table S3.xlsx]

## Sheet: Sheet1
Table S3: List of primers for all studied genes.
Name	Gene discription	ID	Sense	Anti-sense	Amplicons (bp)	Tm (℃)
Actin	Actin	AGQN01269064	CCAATAGCCTTGCATTCCAT	TCGATTGGAAAGCCGAATAC	172	55
PYL4	Abscisic acid receptor PYL4	JP449530	AAAATGCCAGTGAATCCG	TGGTCCGCTCTAATCTCG	170	55
PP2C-1	Protein phosphatase 2C	JP474397	GGGTTGATCTTGCTGCTC	AACGCTAATGTTGTCCTTGC	83	55
X15-1	Auxin-induced protein X15	JP473847	TTTGGCAGTTTATGTTGG	TGTGCAGGGAATTGTTAG	150	55
X15-2	Auxin-induced protein X15	JP472037	ATGGTGGTGATAATAACGG	AGGGCTGAGAAGCTGATA	116	55
IAA-1	indole-3-acetic acid amido synthetase	JP480028	ACGGAGTGTCGTAAGGAG	GAAGAAGCGTACATAGTGC	161	55
IAA-2	Indole-3-acetic acid-induced protein ARG7	JP461329	GACACTTGGTGGTTTGCG	TGCCCGAGTTACCTGAAT	213	55
CanLea34	D-34-like	XM_030629974.1	CCAGAAGAACGGTGAAGCCT	TCTCCGCATTTGCTATCGCT	416
